# Supplementary material for: A New Hybrid Neural Network Deep Learning Method for Protein–Ligand Binding Affinity Prediction and De Novo Drug Design
Source: Int J Mol Sci. 2022 Nov 11;23(22):13912. doi: 10.3390/ijms232213912 (PMC9693376; doi:10.3390/ijms232213912)
Supplement: Supplementary file 1 [file ijms-23-13912-s001.zip]

Archive with 1 entries (1 files):
- ijms-1943738-supplementary.pdf
